# Supplementary material for: Blocking Rice Shoot Gravitropism by Altering One Amino Acid in LAZY1
Source: Int J Mol Sci. 2022 Aug 21;23(16):9452. doi: 10.3390/ijms23169452 (PMC9409014; doi:10.3390/ijms23169452)
Supplement: Supplementary file 1 [file ijms-23-09452-s001.zip]

Archive with 1 entries (1 files):
- ijms-1826464-supplementary.pdf
